# Supplementary material for: Correction to ‘MCPIP1 ribonuclease exhibits broad-spectrum antiviral effects through viral RNA binding and degradation’
Source: Nucleic Acids Res. 2024 Jun 3;52(12):7398. doi: 10.1093/nar/gkae488 (PMC11229314; doi:10.1093/nar/gkae488)
Supplement: gkae488_Supplemental_Files [file gkae488_supplemental_files.zip]

Archive with 4 entries (4 files):
- figure_S2.zip
- figure_S5.zip
- Supplementary_figure_S2.tif
- Supplementary_figure_S5.tiff
